# Supplementary material for: Measurement of inferior colliculus volume based on MRI image stacks and its relationship with age and hearing status
Source: PLoS One. 2025 Jan 28;20(1):e0317363. doi: 10.1371/journal.pone.0317363 (PMC11774353; doi:10.1371/journal.pone.0317363)
Supplement: S1 Table — The excel sheet shows gender and age/years rounded to whole numbers of the patients (columns B&C), the DICOM attributes (columns D-H) used for determining the voxel volume (column J), the number of IC voxels (column K,L), IC volume (columns M,N) and the results of the hearing tests (columns Q-AR, frequencies where the highest output of the equipment did not elicit a response and no threshold could be determined are indicated by "-", missing data points are indicated by "o"). (XLSX) [file pone.0317363.s001.xlsx]

## Sheet: raw data
	DICOM attribute 10,104	based on DICOM attribute 10,101	DICOM attribute 0018,0050	DICOM attribute 0018,1100	DICOM attribute 0028,0010	DICOM attribute 0028,0011	DICOM attribute 0028,0030								PTA, Madsen Astera, Co. Otometrics/Münster-Germany	right										left										BERA, Navigator Pro, Bio-Logic/Natus, Model 580-NVBOX1156A, Worthing, UK.	right				left				Method for determining hearing status
Case	sex	age at MRI recording (years/rounded whole number)	Slice Thickness (mm)	Reconstruction diameter	Rows	Columns	Pixel Spacing	edge length (mm)	voxel volume ((edge length)^2)*slice thickness)	voxel number left	voxel number left	volume left (mm³)	volume right (mm³)		frequency (kHz)	0.125	0.25	0.5	1	2	3	4	6	8		0.125	0.25	0.5	1	2	3	4	6	8			0,5-1	2	4-5		0,5-1	2	4-5
1	w	0	0.8	200	256	256	0.78125\0.78125	0.78125	0.488281	27	21	13.1836	10.2539																								-	85			-	-			BERA
2	m	3	1	250	256	256	0.9765625\0.9765625	0.976562	0.953674	22	20	20.9808	19.0735																								-	-	-		-	-	-		BERA
3	w	12	1	250	256	256	0.9765625\0.9765625	0.976562	0.953674	25	34	23.8419	32.4249			10	10	10	5	5	5	5	5	0		20	25	25	70	70	65	65	80	85											TA
4	m	59	1.06	250	256	256	0.9765625\0.9765625	0.976562	1.01089	44	38	44.4794	38.414			10	20	15	10	10	15	20	25	15		5	10	15	10	10	20	15	35	45											TA
5	m	84	1	250	256	256	0.9765625\0.9765625	0.976562	0.953674	26	34	24.7955	32.4249			10	10	15	20	40	50	55	65	60		20	10	10	20	40	50	60	65	75											TA
6	w	18	1	250	256	256	0.9765625\0.9765625	0.976562	0.953674	30	23	28.6102	21.9345			10	10	20	15	20	5	25	5	5		20	15	15	15	25	20	25	5	5											TA
7	w	1	0.9	200	256	256	0.78125\0.78125	0.78125	0.549316	38	44	20.874	24.1699																								90	100	90		80	85	80		BERA
8	m	4	1	250	256	256	0.9765625\0.9765625	0.976562	0.953674	22	26	20.9808	24.7955			o	o	40	o	80	o	70	o	o		o	o	30	o	70	o	50	o	o											TA
9	m	64	1	250	256	256	0.9765625\0.9765625	0.976562	0.953674	26	25	24.7955	23.8419			o	o	o	o	o	o	o	o	o		40	35	30	40	60	80	75	65	70											TA
10	m	36	1	250	256	256	0.9765625\0.9765625	0.976562	0.953674	23	51	21.9345	48.6374			5	10	10	15	20	20	15	25	5		10	20	35	50	75	70	65	75	75											TA
11	m	0	0.8	200	256	256	0.78125\0.78125	0.78125	0.488281	52	39	25.3906	19.043																								-	-	-		-	-	-		BERA
12	m	1	0.9	200	256	256	0.78125\0.78125	0.78125	0.549316	40	23	21.9727	12.6343			o	o	40	40	50	o	60	60	o		o	o	30	30	50	o	50	50	o											TA
13	w	1	0.9	200	256	256	0.78125\0.78125	0.78125	0.549316	35	42	19.2261	23.0713																								70	70	70		100	100	-		BERA
14	m	57	1	250	256	256	0.9765625\0.9765625	0.976562	0.953674	58	62	55.3131	59.1278			5	5	5	10	20	50	55	60	60		15	10	25	65	75	100	-	-	-											TA
15	m	8	1	250	256	256	0.9765625\0.9765625	0.976562	0.953674	44	34	41.9617	32.4249			5	15	25	45	45	70	70	60	70		0	0	0	0	0	5	0	5	0											TA
16	m	1	3	200	256	256	0.78125\0.78125	0.78125	0.549316	34	30	18.6768	16.4795			o	o	40	40	30	30	o	o	o		o	o	125	125	125	125	o	o	o											TA
17	m	71	1	250	256	256	0.9765625\0.9765625	0.976562	0.953674	19	21	18.1198	20.0272			5	10	20	30	40	80	90	85	85		50	60	65	75	80	95	95	75	80											TA
18	w	0	0.9	200	256	256	0.78125\0.78125	0.78125	0.549316	36	29	19.7754	15.9302																								-	105	-		90	90	100		BERA
19	m	7	1	250	256	256	0.9765625\0.9765625	0.976562	0.953674	27	29	25.7492	27.6566			10	15	15	15	15	5	15	10	20		15	20	20	15	20	5	15	25	20											TA
20	w	0	0.8	200	256	256	0.78125\0.78125	0.78125	0.488281	26	30	12.6953	14.6484																								-	-	-		-	-	-		BERA
21	m	45	1.05	250	256	256	0.9765625\0.9765625	0.976562	1.00136	20	22	20.0272	22.0299			10	5	5	5	10	10	25	10	20		40	40	55	55	45	35	45	30	5											TA
22	m	0	0.8	200	256	256	0.78125\0.78125	0.78125	0.488281	27	23	13.1836	11.2305																								-	-	-		-	-	-		BERA
23	m	0	0.8	200	256	256	0.78125\0.78125	0.78125	0.488281	21	22	10.2539	10.7422																								-	-	-		-	-	-		BERA
24	m	1	0.8	200	256	256	0.78125\0.78125	0.78125	0.488281	31	27	15.1367	13.1836																								-	-	-		-	-	-		BERA
25	w	46	1	250	256	256	0.9765625\0.9765625	0.976562	0.953674	33	29	31.4713	27.6566			15	20	15	10	10	10	10	5	5		20	15	15	15	20	20	30	35	40											TA
26	w	1	0.9	200	256	256	0.78125\0.78125	0.78125	0.549316	36	32	19.7754	17.5781																								-	-	-		-	-	-		BERA
27	m	59	1	250	256	256	0.9765625\0.9765625	0.976562	0.953674	26	31	24.7955	29.5639			15	10	15	15	15	25	30	10	30		40	45	50	50	45	50	70	55	55											TA
28	m	72	1	230	256	256	0.8984375\0.8984375	0.898438	0.80719	25	31	20.1797	25.0229			65	70	75	90	95	o	o	o	o		70	70	80	95	110	110	o	o	o											TA
29	w	4	0.9	200	256	256	0.78125\0.78125	0.78125	0.549316	41	41	22.522	22.522																								55	100	o		55	100	o		BERA
30	w	11	1	250	256	256	0.9765625\0.9765625	0.976562	0.953674	38	36	36.2396	34.3323			o	90	95	100	110	110	115	o	o		15	10	5	0	10	0	0	0	0											TA
31	w	2	0.9	200	256	256	0.78125\0.78125	0.78125	0.549316	24	24	13.1836	13.1836																								?	?	o		40	40	o		BERA
32	w	0	0.8	200	256	256	0.78125\0.78125	0.78125	0.488281	32	32	15.625	15.625																								-	-	-		-	110	-		BERA
33	m	1	0.9	200	256	256	0.78125\0.78125	0.78125	0.549316	29	32	15.9302	17.5781																								-	-	-		25	10	20		BERA
34	m	0	0.8	200	256	256	0.78125\0.78125	0.78125	0.488281	27	25	13.1836	12.207			o	o	80	80	80	o	90	o	o		o	o	80	80	90	o	90	o	o			80	80	o		80	90	o		BERA
35	w	2	0.9	200	256	256	0.78125\0.78125	0.78125	0.549316	25	23	13.7329	12.6343																								90	80	80		80	80	80		BERA
36	w	0	0.8	200	256	256	0.78125\0.78125	0.78125	0.488281	64	59	31.25	28.8086																								-	100	80		-	105	-		BERA
37	m	0	0.8	200	256	256	0.78125\0.78125	0.78125	0.488281	45	52	21.9727	25.3906			o	o	40	40	40	o	50	50	o		o	o	50	50	70	o	70	70	o			40	40	o		50	70	o		TA
38	m	58	1	250	256	256	0.9765625\0.9765625	0.976562	0.953674	32	32	30.5176	30.5176			15	10	5	5	20	20	25	25	20		20	5	10	10	15	15	35	15	10											TA
39	w	2	1	250	256	256	0.9765625\0.9765625	0.976562	0.953674	20	28	19.0735	26.7029			o	o	50	50	55	60	60	o	o		o	o	80	80	80	80	80	o	o											TA
40	m	66	1.1	250	256	256	0.9765625\0.9765625	0.976562	1.04904	24	35	25.177	36.7165			10	5	5	10	5	20	50	45	50			30	45	30	60	70	60	125	125											TA
41	w	0	0.8	200	256	256	0.78125\0.78125	0.78125	0.488281	33	25	16.1133	12.207																								80	80	80		80	80	80		BERA
42	m	1	0.8	200	256	256	0.78125\0.78125	0.78125	0.488281	29	21	14.1602	10.2539			o	o	40	40	80	o	80	80	o		o	o	35	35	50	o	50	50	o											TA
43	m	71	1.1	250	256	256	0.9765625\0.9765625	0.976562	1.04904	32	34	33.5693	35.6674			65	65	80	85	70	75	80	75	85		45	50	70	75	70	80	90	85	75											TA
44	w	0	0.8	200	256	256	0.78125\0.78125	0.78125	0.488281	44	47	21.4844	22.9492																								60	-	o		40	60	o		BERA
45	m	17	1	250	256	256	0.9765625\0.9765625	0.976562	0.953674	52	54	49.5911	51.4984			0	0	0	0	0	0	0	0	0		0	0	0	0	0	5	5	5	0											TA
46	m	5	1	250	256	256	0.9765625\0.9765625	0.976562	0.953674	43	33	41.008	31.4713			15	10	10	5	5	5	5	10	5		45	45	35	35	40	45	45	40	40											TA
47	m	59	1	250	256	256	0.9765625\0.9765625	0.976562	0.953674	34	27	32.4249	25.7492			10	5	20	40	40	20	50	35	40		5	5	10	15	20	15	20	20	25											TA
48	w	1	0.8	200	256	256	0.78125\0.78125	0.78125	0.488281	25	26	12.207	12.6953																								95	-	-		20	20	10		BERA
49	m	41	1	250	256	256	0.9765625\0.9765625	0.976562	0.953674	32	36	30.5176	34.3323			60	60	60	60	55	60	80	55	70		125	125	125	125	125	125	125	125	125											TA
50	w	1	0.8	200	256	256	0.78125\0.78125	0.78125	0.488281	44	36	21.4844	17.5781			o	o	70	70	80	80	80	o	o		o	o	60	60	70	60	60	o	o											TA
51	w	0	0.9	200	256	256	0.78125\0.78125	0.78125	0.549316	15	30	8.23975	16.4795																								80	80	80		90	90	90		BERA
52	w	69	1	256	256	256	1\1	1	1	38	33	38	33			125	125	125	125	125	125	125	125	125		15	15	10	10	15	0	15	10	0											TA
53	w	2	0.9	200	256	256	0.78125\0.78125	0.78125	0.549316	54	59	29.6631	32.4097																								-	-	o		-	-	o		BERA
54	m	29	1.02	250	256	256	0.9765625\0.9765625	0.976562	0.972748	26	24	25.2914	23.3459			0	0	0	5	10	10	0	0	0		0	0	0	5	15	15	10	5	15											TA
55	m	10	1	250	256	256	0.9765625\0.9765625	0.976562	0.953674	53	45	50.5447	42.9153			55	70	75	70	70	60	60	55	70		15	10	20	40	40	30	20	15	15											TA
56	w	0	0.8	200	256	256	0.78125\0.78125	0.78125	0.488281	47	44	22.9492	21.4844																								-	100	80		80	80	80		BERA
57	w	1	0.8	200	256	256	0.78125\0.78125	0.78125	0.488281	42	41	20.5078	20.0195																								40	40	40		80	105	100		BERA
58	w	74	1	250	256	256	0.9765625\0.9765625	0.976562	0.953674	21	21	20.0272	20.0272			10	10	5	10	30	35	40	60	40		20	25	30	35	45	60	80	85	95											TA
59	m	11	1	250	256	256	0.9765625\0.9765625	0.976562	0.953674	41	41	39.1006	39.1006			0	0	0	10	5	15	5	15	15		10	10	35	60	65	55	50	35	20											TA
60	w	1	0.9	200	256	256	0.78125\0.78125	0.78125	0.549316	32	37	17.5781	20.3247																								-	-	-		-	-	-		BERA
61	w	6	1	220	256	256	0.859375\0.859375	0.859375	0.738525	50	43	36.9263	31.7566			70	55	45	30	40	40	30	35	45		10	10	15	10	10	5	10	10	10											TA
62	m	0	0.8	200	256	256	0.78125\0.78125	0.78125	0.488281	28	38	13.6719	18.5547																								95	105	o		40	60	o		BERA
63	m	2	0.9	200	256	256	0.78125\0.78125	0.78125	0.549316	27	27	14.8315	14.8315																								80	70	80		90	105	95		BERA
64	m	27	1	250	256	256	0.9765625\0.9765625	0.976562	0.953674	29	27	27.6566	25.7492			50	55	70	90	95	100	95	100	90		55	70	80	95	105	105	100	95	95											TA
65	m	61	1	250	256	256	0.9765625\0.9765625	0.976562	0.953674	31	31	29.5639	29.5639			15	15	15	10	20	25	50	55	55		25	15	20	20	30	40	50	55	75											TA
66	m	77	1.1	250	256	256	0.9765625\0.9765625	0.976562	1.04904	18	22	18.8828	23.0789			o	100	110	125	125	125	125	125	125		50	60	65	70	90	85	85	80	95											TA
67	m	0	0.8	200	256	256	0.78125\0.78125	0.78125	0.488281	26	27	12.6953	13.1836																								-	-	-		-	-	-		BERA
68	m	8	1	250	256	256	0.9765625\0.9765625	0.976562	0.953674	31	33	29.5639	31.4713			45	40	40	40	40	35	25	30	30		15	10	10	10	10	10	15	5	10											TA
69	m	70	1	250	256	256	0.9765625\0.9765625	0.976562	0.953674	25	26	23.8419	24.7955			50	50	65	80	105	120	115	125	125		20	25	45	65	70	75	90	80	90											TA
70	w	16	1	250	256	256	0.9765625\0.9765625	0.976562	0.953674	26	26	24.7955	24.7955			5	5	0	0	5	0	0	0	0		5	10	5	0	0	0	0	0	0											TA
71	w	1	0.8	200	256	256	0.78125\0.78125	0.78125	0.488281	31	30	15.1367	14.6484																								40	50	o		60	90	o		BERA
72	w	2	0.9	200	256	256	0.78125\0.78125	0.78125	0.549316	33	30	18.1274	16.4795																								-	-	-		55	70	70		BERA
73	m	3	0.8	200	256	256	0.78125\0.78125	0.78125	0.488281	23	28	11.2305	13.6719			125	125	125	125	125	125	125	125	125		125	125	125	125	125	125	125	125	125											BERA
74	w	2	0.9	200	256	256	0.78125\0.78125	0.78125	0.549316	34	28	18.6768	15.3809																								-	90	-		-	80	-		BERA
75	w	23	1	250	256	256	0.9765625\0.9765625	0.976562	0.953674	41	42	39.1006	40.0543			0	5	5	5	5	0	0	0	5		55	55	55	50	60	60	50	60	110											TA
76	m	0	0.8	200	256	256	0.78125\0.78125	0.78125	0.488281	33	34	16.1133	16.6016																								-	-	-		-	-	-		BERA
77	w	8	1	250	256	256	0.9765625\0.9765625	0.976562	0.953674	30	33	28.6102	31.4713			10	10	10	10	10	5	5	0	5		5	5	5	5	5	5	0	5	5											TA
78	w	32	1	250	256	256	0.9765625\0.9765625	0.976562	0.953674	45	40	42.9153	38.147			35	65	100	110	120	125	125	125	125		0	5	5	5	0	0	5	0	5											TA
79	m	0	0.8	200	256	256	0.78125\0.78125	0.78125	0.488281	34	41	16.6016	20.0195																								60	90	-		55	95	-		BERA
80	m	2	0.9	200	256	2556	0.78125\0.78125	0.78125	0.549316	33	26	18.1274	14.2822																								-	-	-		60	90	90		BERA
81	w	51	1	250	256	256	0.9765625\0.9765625	0.976562	0.953674	33	33	31.4713	31.4713			5	0	5	20	30	25	10	5	20		5	5	5	5	10	15	15	15	10											TA
82	m	58	1	250	256	256	0.9765625\0.9765625	0.976562	0.953674	26	33	24.7955	31.4713			5	0	5	5	0	50	45	30	30		5	0	0	5	15	20	45	35	35											TA
83	m	74	1	250	256	256	0.9765625\0.9765625	0.976562	0.953674	36	26	34.3323	24.7955			10	10	10	10	20	45	55	50	50		15	15	10	15	30	40	70	60	65											TA
84	m	49	1	250	256	256	0.9765625\0.9765625	0.976562	0.953674	38	32	36.2396	30.5176			45	40	30	20	30	40	50	40	45		50	45	35	40	60	75	75	70	80											TA
85	w	2	0.9	200	256	256	0.78125\0.78125	0.78125	0.549316	35	32	19.2261	17.5781																								95	-	-		80	80	95		BERA
86	m	0	0.9	200	256	256	0.78125\0.78125	0.78125	0.549316	32	35	17.5781	19.2261																								-	-	-		-	-	-		BERA
87	m	3	0.9	200	256	256	0.78125\0.78125	0.78125	0.549316	33	41	18.1274	22.522																								10	0	o		10	0	o		BERA
88	m	0	0.8	200	256	256	0.78125\0.78125	0.78125	0.488281	39	38	19.043	18.5547																								-	100	90		-	100	-		BERA
89	m	56	1	250	256	256	0.9765625\0.9765625	0.976562	0.953674	23	24	21.9345	22.8882			15	25	30	30	30	35	55	60	60		10	20	25	30	30	30	50	50	45											TA
90	m	1	0.9	200	256	256	0.78125\0.78125	0.78125	0.549316	50	46	27.4658	25.2686																								75	105	-		15	10	10		BERA
91	m	2	1	200	256	256	0.78125\0.78125	0.78125	0.610352	31	29	18.9209	17.7002																								70	80	80		60	80	80		BERA
92	m	1	0.9	200	256	256	0.78125\0.78125	0.78125	0.549316	33	35	18.1274	19.2261																								-	-	-		-	-	-		BERA
93	m	1	0.8	200	256	256	0.78125\0.78125	0.78125	0.488281	34	33	16.6016	16.1133																								-	-	-		20	10	o		BERA
94	m	7	1	250	256	256	0.9765625\0.9765625	0.976562	0.953674	28	22	26.7029	20.9808			50	70	70	55	45	45	45	20	5		10	10	5	0	0	0	5	0	10											TA
95	m	61	1	250	256	256	0.9765625\0.9765625	0.976562	0.953674	27	30	25.7492	28.6102			5	5	10	5	5	10	35	30	25		5	5	10	5	5	5	15	20	15											TA
96	m	30	1	250	256	256	0.9765625\0.9765625	0.976562	0.953674	36	38	34.3323	36.2396			5	0	0	5	5	5	0	10	5		15	10	10	15	25	65	70	85	85											TA
97	w	41	1	250	256	256	0.9765625\0.9765625	0.976562	0.953674	29	27	27.6566	25.7492			15	35	60	90	80	75	100	o	o		15	30	65	90	80	75	105	o	o											TA
98	w	1	0.8	200	256	256	0.78125\0.78125	0.78125	0.488281	34	35	16.6016	17.0898			o	o	30	30	40	o	30	o	o		o	o	10	10	30	o	30	o	o											TA
99	m	2	0.9	200	256	256	0.78125\0.78125	0.78125	0.549316	31	32	17.0288	17.5781																								85	60	60		-	-	-		BERA
100	m	1	0.95	200	256	256	0.78125\0.78125	0.78125	0.579834	39	35	22.6135	20.2942																								85	95	85		92.5	95	92.5		BERA
101	w	62	1	250	256	256	0.9765625\0.9765625	0.976562	0.953674	14	25	13.3514	23.8419			20	25	15	5	5	15	15	20	15		30	30	20	10	15	15	20	20	40											TA
102	m	4	0.9	200	256	256	0.78125\0.78125	0.78125	0.549316	73	61	40.1001	33.5083																								30	40	30		70	90	85		BERA
103	w	82	1	250	256	256	0.9765625\0.9765625	0.976562	0.953674	27	22	25.7492	20.9808			25	30	30	40	45	45	60	55	75		45	45	50	60	60	55	70	60	75											TA
104	w	2	0.9	200	256	256	0.78125\0.78125	0.78125	0.549316	40	38	21.9727	20.874																								-	-	o		-	-	o		BERA
105	m	34	1.1	250	256	256	0.9765625\0.9765625	0.976562	1.04904	35	34	36.7165	35.6674			0	0	0	0	0	10	5	10	0		0	5	0	0	0	5	0	0	5											TA
106	m	57	1	250	256	256	0.9765625\0.9765625	0.976562	0.953674	28	30	26.7029	28.6102			10	5	5	10	10	25	40	25	25		10	5	5	10	10	15	20	35	30											TA
107	m	17	1	250	256	256	0.9765625\0.9765625	0.976562	0.953674	35	32	33.3786	30.5176			125	125	125	125	125	125	125	125	125		5	5	5	5	5	10	10	15	25											TA
108	m	1	0.9	200	256	256	0.78125\0.78125	0.78125	0.549316	27	35	14.8315	19.2261																								85	-	-		75	75	65		BERA
109	w	6	0.9	200	256	256	0.78125\0.78125	0.78125	0.549316	36	34	19.7754	18.6768			o	o	20	o	30	o	25	o	o		o	o	40	o	30	o	30	o	o											TA
110	m	48	1	250	256	256	0.9765625\0.9765625	0.976562	0.953674	32	41	30.5176	39.1006			10	15	15	20	30	30	45	45	65		10	10	10	15	15	30	35	25	45											TA
111	w	3	0.9	200	256	256	0.78125\0.78125	0.78125	0.549316	48	49	26.3672	26.9165																								80	50	30		70	50	40		BERA
112	w	13	0.9	200	256	256	0.78125\0.78125	0.78125	0.549316	49	61	26.9165	33.5083			95	95	o	95	o	o	o	o	o		75	95	95	115	o	o	o	o	o											TA
113	m	6	1	250	256	256	0.9765625\0.9765625	0.976562	0.953674	28	20	26.7029	19.0735			80	100	105	110	125	120	120	115	115		5	10	15	50	45	25	5	5	5											TA
114	w	3	1	250	256	256	0.9765625\0.9765625	0.976562	0.953674	28	31	26.7029	29.5639																								-	100	-		-	105	90		BERA
115	w	1	0.9	200	256	256	0.78125\0.78125	0.78125	0.549316	41	51	22.522	28.0151																								20	10	0		-	-	-		BERA
116	w	53	1	250	256	256	0.9765625\0.9765625	0.976562	0.953674	30	35	28.6102	33.3786			45	50	60	50	40	45	45	45	45		30	25	50	50	40	40	45	35	40											TA
117	m	0	0.9	200	256	256	0.78125\0.78125	0.78125	0.549316	33	35	18.1274	19.2261																								70	85	85		60	85	70		BERA
118	m	1	0.8	200	256	256	0.78125\0.78125	0.78125	0.488281	36	32	17.5781	15.625																								90	-	-		10	0	0		BERA
119	w	0	0.7	200	256	256	0.78125\0.78125	0.78125	0.427246	30	29	12.8174	12.3901				o	90	o	80	o	70	o	o		o	o	80	o	60	o	80	o	o											TA
120	m	52	1.05	250	256	256	0.9765625\0.9765625	0.976562	1.00136	21	22	21.0285	22.0299			80	90	95	95	75	70	75	90	95		25	20	20	15	15	45	55	75	60											TA
121	w	0	0.9	200	256	256	0.78125\0.78125	0.78125	0.549316	22	20	12.085	10.9863																								70	90	80		90	80	80		BERA
122	w	50	1	250	256	256	0.9765625\0.9765625	0.976562	0.953674	22	35	20.9808	33.3786			5	10	10	5	10	5	10	10	5		25	30	40	40	65	60	60	55	45											TA
123	m	0	0.8	200	256	256	0.78125\0.78125	0.78125	0.488281	30	30	14.6484	14.6484																								-	-	-		-	-	-		BERA
